# Supplementary material for: Host mitochondrial transcriptome response to SARS-CoV-2 in multiple cell models and clinical samples
Source: Sci Rep. 2021 Jan 8;11:3. doi: 10.1038/s41598-020-79552-z (PMC7794290; doi:10.1038/s41598-020-79552-z)
Supplement: Supplementary file 1 — Supplementary Information. [file 41598_2020_79552_MOESM1_ESM.xlsx]

## Sheet: mtDNA_nhbe_IAVdNS1
Host mitochondrial transcriptome response to SARS-CoV-2 in multiple cell models and clinical samples
Supplementary Table: mtDNA differentially expressed genes
Brendan Miller, Ana Silverstein, Melanie Flores, Kevin Cao, Hiroshi Kumagi, Hemal H. Mehta, Kelvin Yen, Su-Jeong Kim, Pinchas Cohen
gene	baseMean	log2FoldChange	lfcSE	stat	pvalue	padj
ENSG00000198695	24012	-2.78303	0.643687	-4.32358	1.53516e-05	0.000254863
ENSG00000198712	127460	-1.88884	0.428726	-4.40569	1.05445e-05	0.000184229
ENSG00000198727	48130.8	-1.78415	0.405029	-4.405	1.05783e-05	0.00018465
ENSG00000198763	73676.8	-2.08505	0.462935	-4.50398	6.66916e-06	0.000123924
ENSG00000198786	69372.3	-2.6359	0.544115	-4.84437	1.27012e-06	2.80416e-05
ENSG00000198804	191036	-1.41252	0.364597	-3.8742	0.000106975	0.00129769
ENSG00000198840	11129.4	-1.56383	0.336945	-4.6412	3.46394e-06	6.88767e-05
ENSG00000198886	105378	-1.98784	0.44399	-4.47721	7.56249e-06	0.000138544
ENSG00000198888	42695.8	-1.83519	0.465781	-3.94003	8.14701e-05	0.00103426
ENSG00000198899	54639	-1.63426	0.400109	-4.08454	4.41636e-05	0.000619283
ENSG00000198938	82823.9	-1.4262	0.356845	-3.9967	6.42319e-05	0.000847318
ENSG00000210107	1.91227	-4.53166	2.20863	-2.05179	0.0401899	0.121748
ENSG00000210144	20.5353	-4.61855	1.76444	-2.61757	0.00885585	0.0412853
ENSG00000210151	2.71321	-2.95079	1.57256	-1.87643	0.0605967	0.162374
ENSG00000210196	2605.03	-2.65776	0.673489	-3.94626	7.93823e-05	0.00101138
ENSG00000212907	7794.32	-1.93867	0.414701	-4.67485	2.9417e-06	5.96149e-05
ENSG00000228253	10309.9	-3.45202	0.959447	-3.59793	0.000320756	0.00320066

## Sheet: mtDNA_nhbe_covid
gene	baseMean	log2FoldChange	lfcSE	stat	pvalue	padj
ENSG00000198727	48130.8	1.02202	0.445884	2.29212	0.0218985	0.164574
ENSG00000210135	18.6281	-3.74365	1.56661	-2.38965	0.0168643	0.147576

## Sheet: mtDNA_nhbe_iav
gene	baseMean	log2FoldChange	lfcSE	stat	pvalue	padj
ENSG00000198695	24012	-2.4005	0.643664	-3.72943	0.000191912	0.00486407
ENSG00000198712	127460	-1.72457	0.428724	-4.02256	5.75687e-05	0.00210209
ENSG00000198727	48130.8	-1.18678	0.405015	-2.93022	0.0033872	0.0343545
ENSG00000198763	73676.8	-1.35242	0.462924	-2.92147	0.00348386	0.0351325
ENSG00000198786	69372.3	-1.96929	0.544101	-3.61935	0.000295347	0.00651306
ENSG00000198804	191035	-1.37248	0.364597	-3.76437	0.000166969	0.00442049
ENSG00000198840	11129.4	-1.4936	0.336935	-4.43292	9.29675e-06	0.000568142
ENSG00000198886	105379	-1.44314	0.443984	-3.25044	0.00115225	0.0167841
ENSG00000198888	42695.8	-1.43153	0.46577	-3.07347	0.00211583	0.0256177
ENSG00000198899	54639	-1.16495	0.4001	-2.91165	0.00359531	0.0359701
ENSG00000198938	82823.9	-1.34918	0.356844	-3.78088	0.000156276	0.00425594
ENSG00000210135	18.6281	3.86894	0.948114	4.08067	4.49063e-05	0.00178582
ENSG00000210144	20.5353	-4.6261	1.76363	-2.62306	0.00871436	0.0657375
ENSG00000210196	2605.03	-2.80184	0.673548	-4.15983	3.18487e-05	0.00142115
ENSG00000212907	7794.32	-1.03612	0.4146	-2.49909	0.0124512	0.0817846
ENSG00000228253	10309.9	-2.44787	0.959339	-2.55163	0.0107221	0.0747677

## Sheet: mtDNA_a549_hpiv
gene	baseMean	log2FoldChange	lfcSE	stat	pvalue	padj
ENSG00000210135	13.5996	-3.57976	1.73278	-2.06591	0.0388373	0.15733

## Sheet: mtDNA_a549_iav
gene	baseMean	log2FoldChange	lfcSE	stat	pvalue	padj
ENSG00000198695	4534.63	-1.13515	0.466226	-2.43476	0.0149016	0.0524437
ENSG00000210144	7.13377	-4.40247	1.77224	-2.48413	0.0129868	0.0474174
ENSG00000211459	18122.5	1.15548	0.473624	2.43965	0.0147014	0.0519128
ENSG00000228253	3332.75	-2.21348	0.56141	-3.94271	8.05663e-05	0.00105955

## Sheet: mtDNA_a549_rsv
gene	baseMean	log2FoldChange	lfcSE	stat	pvalue	padj
ENSG00000198695	4534.63	1.25687	0.465964	2.69735	0.00698939	0.0296496
ENSG00000198712	86534.6	1.29781	0.467186	2.77794	0.00547055	0.0245792
ENSG00000198727	25277.2	1.40488	0.392046	3.58347	0.000339063	0.00286784
ENSG00000198763	33455.7	1.45315	0.417663	3.47925	0.000502826	0.00385391
ENSG00000198786	19535.1	1.47394	0.353215	4.17293	3.00704e-05	0.000426266
ENSG00000198804	203881	1.33211	0.323155	4.1222	3.75268e-05	0.000511302
ENSG00000198840	7136.66	1.6678	0.553738	3.01189	0.00259622	0.0136855
ENSG00000198886	73398.5	1.34237	0.40908	3.28144	0.0010328	0.00675047
ENSG00000198888	24099.3	1.43618	0.518366	2.7706	0.00559539	0.0249715
ENSG00000198899	37610.2	0.974694	0.405442	2.40403	0.0162156	0.0568298
ENSG00000198938	92004.2	1.36726	0.440936	3.10081	0.00192994	0.010893
ENSG00000210082	153794	1.30753	0.353028	3.70375	0.000212433	0.00200906
ENSG00000210127	2.15631	3.32851	1.57132	2.11829	0.0341506	0.0995801
ENSG00000210135	13.5996	2.24072	0.971939	2.30541	0.0211436	0.0693513
ENSG00000210196	1244.5	1.799	0.566376	3.17633	0.00149151	0.00894491
ENSG00000211459	18122.5	1.18426	0.473622	2.50044	0.012404	0.046119
ENSG00000228253	3332.74	1.97922	0.560572	3.53072	0.000414427	0.00332179

## Sheet: mtDNA_a549_ace2_covid
gene	baseMean	log2FoldChange	lfcSE	stat	pvalue	padj
ENSG00000210082	153794	1.05475	0.379509	2.77924	0.00544856	0.0582572
ENSG00000211459	18122.5	2.18418	0.509217	4.28929	1.79242e-05	0.00068232

## Sheet: mtDNA_calu_covid
gene	baseMean	log2FoldChange	lfcSE	stat	pvalue	padj
ENSG00000210082	153794	0.944423	0.379499	2.4886	0.0128246	0.0836046

## Sheet: mtDNA_balf_covid
gene	baseMean	log2FoldChange	lfcSE	stat	pvalue	padj
ENSG00000198695	25106.2	-3.07258	1.36583	-2.24961	0.0244736	0.107167
ENSG00000198712	50634.1	-3.74665	1.14661	-3.26759	0.00108468	0.0114891
ENSG00000198727	63280.7	-4.43086	1.22115	-3.62844	0.000285137	0.00407914
ENSG00000198763	84717	-4.21036	1.17793	-3.57438	0.000351063	0.0048373
ENSG00000198786	108382	-4.39577	1.30503	-3.36833	0.000756261	0.00876764
ENSG00000198804	284241	-4.6266	1.12125	-4.12627	3.68686e-05	0.000839008
ENSG00000198840	8009.3	-3.58171	1.20627	-2.96924	0.00298538	0.0239547
ENSG00000198886	117937	-4.13022	1.21409	-3.4019	0.000669186	0.00796314
ENSG00000198888	61798.6	-4.63429	1.17853	-3.93225	8.41548e-05	0.00158636
ENSG00000198899	35097	-3.56508	1.23061	-2.89701	0.00376738	0.0283991
ENSG00000198938	64357.5	-3.8182	1.25827	-3.03449	0.00240945	0.0205909
ENSG00000210049	136.857	-3.13934	1.45708	-2.15454	0.031198	0.12643
ENSG00000210077	795.251	-3.63919	1.33715	-2.7216	0.00649666	0.0423031
ENSG00000210082	6528405	-11.6381	0.867972	-13.4083	5.40383e-41	5.96421e-37
ENSG00000210107	134.608	-3.3638	1.62343	-2.07203	0.0382626	0.145134
ENSG00000210112	143.532	-3.94872	1.61194	-2.44967	0.0142986	0.0737793
ENSG00000210151	105.832	2.59421	1.18378	2.19146	0.0284186	0.118832
ENSG00000210154	53.7478	-3.35122	1.48975	-2.24952	0.0244794	0.107171
ENSG00000210164	51.645	-7.33211	1.69849	-4.31684	1.58276e-05	0.000425552
ENSG00000210184	111.621	-3.04515	1.54113	-1.97592	0.048164	0.169944
ENSG00000210196	882.043	-3.53112	1.32989	-2.65518	0.00792649	0.0486567
ENSG00000211459	226672	-9.10962	0.949175	-9.59742	8.19725e-22	2.01051e-18
ENSG00000212907	27784.5	-5.20041	1.21638	-4.27533	1.90852e-05	0.000494272
